# Supplementary material for: Fermented Grapevine Leaves: Potential Preserving Agent in Yogurt
Source: Foods. 2024 Jun 27;13(13):2053. doi: 10.3390/foods13132053 (PMC11241237; doi:10.3390/foods13132053)
Supplement: Supplementary file 1 [file foods-13-02053-s001.zip]

Archive with 1 entries (1 files):
- foods-3000610-supplementary.pdf
